# Supplementary material for: Clinical and Metabolic Particularities of a Roma Population with Diabetes—Considering Ethnic Disparities in Approaching Healthcare Management
Source: Biomedicines. 2024 Jun 26;12(7):1422. doi: 10.3390/biomedicines12071422 (PMC11273931; doi:10.3390/biomedicines12071422)
Supplement: Supplementary file 1 [file biomedicines-12-01422-s001.zip]

Archive with 1 entries (1 files):
- biomedicines-3034811-supplementary.pdf
